# Supplementary material for: DNA methylation-associated dysregulation of transfer RNA expression in human cancer
Source: Mol Cancer. 2022 Feb 12;21:48. doi: 10.1186/s12943-022-01532-w (PMC8840503; doi:10.1186/s12943-022-01532-w)
Supplement: Supplementary file 6 — Additional file 6: Figure S6.Generation of a tRNA-Arg-TCT-4-1 knockout model in HEC1 cell line using the CRISPR/Cas9 system. (A) Overview of the CRISPR/Cas9 system targeting tRNA-Arg-TCT-4-1 gene. Two different sgRNA (in green and orange) were simultaneously transfected to introduce a deletion of the gene of interest. (B) Genomic PCR using primers flanking tRNA-Arg-TCT-4-1 (black arrows in the overview representation) shows a deletion in two HEC1 knockout cells. (C) qRT-PCR confirms the silencing of tRNA-Arg-TCT-4-1 in the selected HEC1 knockout cells. Data correspond to the mean ± SD of three biological replicates analyzed using the unpaired two-tailed Student’s t-test. *** p < 0.001. [file 12943_2022_1532_MOESM6_ESM.xlsx]

## Sheet: Sheet1
	Supplementary Table S1. Summary of the results obtained from the Univariate Cox regression analyses performed to compare TCGA patients’ prognosis according to their tDNA methylation levels. Blue-colored cells indicate statistical significance (FDR ≤ 0.05).
		ACC	BLCA	BRCA	CESC	CHOL	COAD	DLBC	ESCA	GBM	HNSC	KICH	KIRC	KIRP	LAML	LGG	LIHC	LUAD	LUSC	MESO	PAAD	PCPG	PRAD	SARC	SKCM	STAD	TGCT	THCA	THYM	UCEC	UCS	UVM
	tRNA.Ala.AGC.11.1	1.75958	0.615594	1.44357	1.05714	NA	NA	3.34451e-09	1.43541	0.700152	0.528755	3.77825e-08	0.263235	4.51356	0.95079	0.946347	0.995016	1.94367	0.695107	0.439663	1.07253e-07	NA	8.24455e-07	1.46311	0.603682	0.943602	1.09554e-07	1.02751	3.59612	1.48065	NA	1.08529e-07
	tRNA.Ala.AGC.2.1	1.09413e-07	8.24782e-07	6.13032e-06	2.02487	NA	NA	NA	3.02516e-07	NA	NA	NA	NA	NA	0.7221	NA	NA	NA	NA	NA	NA	NA	3.02367e-07	NA	NA	3.02845e-07	NA	2.25233e-06	NA	NA	NA	NA
	tRNA.Ala.AGC.2.2	2.28388	0.57878	1.78129	1.26589	NA	0.413288	3.94639e-09	1.50149	1.09083	0.326388	11.4371	NA	2.58561	1.34172	2.48596	0.545534	0.486033	0.70698	20.7452	0.922819	NA	1.26894	1.36831	1.00203	0.739314	NA	8.23662e-07	11.7193	1.0957e-07	NA	NA
	tRNA.Ala.AGC.3.1	1.53598	0.887762	0.433434	0.850205	1.2795e-08	0.837937	0.519386	1.00301	1.09533e-07	0.457906	NA	3.1439	8.94015	0.941223	0.468297	1.15701	0.874932	0.925349	1.50567	1.64744	NA	1.37234	0.56313	0.715598	0.862605	3.94139e-08	5.11171	3.15786	0.40133	2.3762	NA
	tRNA.Ala.AGC.5.1	3.21725	0.658897	1.03879	1.03427	0.366916	1.22348	1.13288	1.28323	0.837534	1.22639	3.79704	1.56317	0.761053	0.945409	1.26361	1.39038	0.802962	0.891457	1.48283	1.59338	NA	0.892388	0.897222	0.696716	0.837623	NA	1.79712	11.7193	1.39116	0.957616	NA
	tRNA.Ala.CGC.2.1	2.71594	0.963443	0.832364	0.600551	0.110166	1.09626	0.302742	0.806845	0.790935	0.992529	3.02924	1.23629	3.45408	0.771595	2.9593	0.719257	0.911757	1.03806	0.984614	1.58192	NA	0.556919	1.15492	0.835723	0.819784	1.08501	0.376656	6.09434	0.579774	1.12418	1.19618e-08
	tRNA.Ala.TGC.1.1	NA	0.825805	0.72418	0.737837	0.557492	1.03583	3.94639e-09	0.528351	0.729897	0.249041	NA	NA	NA	0.582299	3.25342	8.26759e-07	0.508188	0.791166	NA	1.46717	NA	2.7916	0.661909	40.5873	0.960553	NA	NA	59.3138	1.08676e-07	NA	NA
	tRNA.Ala.TGC.7.1	1.77911	0.774589	0.980455	0.22818	NA	0.995835	1.59721	0.754307	0.438176	0.911844	2.08212	1.14107	2.08972	0.923839	2.41245	1.35686	1.03897	0.882924	1.43977	0.973275	5.12518	9.21182e+06	1.03222	0.948119	0.869466	4.72222e+08	0.849901	2.00789	1.02381	0.925892	0.561886
	tRNA.Arg.ACG.2.2	1.75641	1.06579	0.749732	0.601762	0.181264	0.418947	0.221493	0.827715	0.576878	0.753526	0.63088	0.882944	1.38535	1.14402	1.73665	1.05403	0.854578	0.809886	0.945558	1.35529	1.00793e-08	8.96795e+07	0.959056	0.880081	0.727718	1.18925e-08	2.1303	4.10634	1.8361	0.801974	0.489368
	tRNA.Arg.ACG.2.3	1.3072	1.01528	0.680384	0.888774	0.557133	0.759457	6.9144e-13	0.849792	1.10947	0.795593	1.0292	0.771942	0.858827	0.977409	1.1661	0.882771	0.753387	0.699526	1.43506	1.42176	4.39396	1.41658	0.870051	0.922863	0.790563	1.20796e-08	4.25513	1.29394	1.28474	1.24546	0.38284
	tRNA.Arg.ACG.2.4	2.87095	0.853602	0.856586	0.821531	0.702833	0.961559	0.114667	1.02132	0.68269	0.843073	2.70789	1.09358	2.5703	1.00296	2.4319	0.990804	0.820202	0.706348	1.47	1.2753	3.93966	2.29801	0.913289	1.00882	0.896106	6.73762	2.7564	2.48756	0.786543	0.209119	8.09417
	tRNA.Arg.CCG.1.1	2.10565	1.38637	1.07829	0.922944	3.78194e-08	1.59649	3.73378e-08	1.08739e-07	0.748201	0.400546	NA	NA	11.5387	0.870264	2.25207e-06	0.594164	0.502306	0.483341	NA	NA	3.02139e-07	0.894652	3.02672e-07	0.484657	3.03236e-07	NA	2.24434e-06	NA	8.52709	NA	NA
	tRNA.Arg.CCG.1.2	2.99558e-07	0.661227	1.52734	0.767264	0.71975	1.75587	3.03793e-09	0.805728	0.884918	1.32244	2.33269	1.21366	6.33859	1.1546	11.5009	0.895279	0.849538	0.865358	0.751591	0.444333	3.02139e-07	3.02648e-07	0.702215	0.56802	0.669381	NA	3.01136e-07	1.07904e-07	1.50278	3.89786e-08	NA
	tRNA.Arg.TCG.4.1	1.68437	0.652168	0.573292	1.19687	0.668196	1.09118e-07	NA	1.56857	3.46111	0.951424	NA	8.27316e-07	2.39527	0.647659	2.76102	0.953089	1.15739	0.761618	NA	1.07941e-07	NA	1.86512	2.5001	1.10069	0.831498	NA	NA	NA	3.00555e-07	2.10225	NA
	tRNA.Arg.TCG.5.1	NA	0.362601	1.24521	0.568092	NA	1.49169	3.87689e-08	2.98818e-07	0.773213	1.0918e-07	NA	1.62852	11.4494	1.04452	0.675621	0.991844	0.766482	0.676164	NA	3.92281e-08	NA	3.72362	36.5113	2.25067e-06	1.09967	1.09554e-07	6.11168e-06	59.3138	NA	NA	NA
	tRNA.Arg.TCT.3.2	1.8784	0.808199	1.88133	0.968102	NA	1.45106	1.33209e-08	0.698211	0.471619	356.744	NA	NA	3.01964e-07	1.60065	0.955839	0.583014	0.41249	0.917	NA	0.326759	74.8451	3.00329e-07	2.72597	1.43171	1.14736	NA	NA	NA	0.660912	0.756056	NA
	tRNA.Arg.TCT.4.1	0.665892	1.62528	0.960909	0.891253	0.229993	0.462157	NA	0.831342	1.13346	0.722317	0.205008	0.611962	0.180203	3.31503e+06	1.88417	0.883014	0.903708	1.01419	0.675907	9.22023e+06	3.41585e-09	0.553067	0.722195	0.719687	0.706526	2.70073e+08	3.32778e+06	7.43447e+07	0.396073	0.992746	0.470126
	tRNA.Asn.GTT.8.1	4.71701	1.04321	3.10086	1.0831e-07	3.63399e-09	8.2337e-07	NA	1.5705	1.95166	2.2813	3.83907e-08	1.35476	3.48895	NA	0.777403	1.24827	1.34022	1.00787	0.606508	1.75834	NA	1.5508	0.769197	1.81184	1.82498	3.01844e-07	6.81601	4.18854	1.07509e-07	NA	NA
	tRNA.Asp.GTC.2.6	1.93029	1.23207	0.67553	0.544139	0.429084	1.90623	0.153022	0.787319	0.649158	1.0915	1.9467	1.14227	1.50316	1.06584	1.39352	1.22679	0.780862	0.791873	1.27394	1.29963	2.90117	0.772117	0.762748	0.861799	1.13525	5.05235	2.47639	2.94374	0.914273	0.800031	0.409104
	tRNA.Asp.GTC.2.9	1.50357	1.18635	0.573704	0.532926	0.34913	1.64446	0.231409	0.612132	0.703685	1.02252	1.4973	0.975618	1.35593	1.26578	1.50063	1.14719	0.864663	0.679135	1.3779	1.11396	2.39581	1.09691	0.84171	0.912723	1.39813	3.99542	2.33685	1.42027	0.905958	0.792719	0.603547
	tRNA.Glu.CTC.2.1	NA	0.908649	NA	NA	NA	8.23531e-07	NA	NA	NA	8.26563e-07	NA	NA	NA	NA	3.17784	2.33719	NA	6.77317	NA	NA	NA	NA	NA	0.520753	NA	NA	NA	NA	NA	NA	NA
	tRNA.Gly.CCC.2.1	NA	NA	NA	9.48259	NA	NA	NA	NA	NA	NA	NA	NA	NA	NA	NA	NA	NA	NA	NA	NA	NA	NA	NA	NA	NA	NA	NA	NA	NA	NA	NA
	tRNA.Gly.GCC.2.3	5.00726	0.222346	0.822163	0.853215	0.512152	1.25574	NA	1.23188	NA	8.2628e-07	1.09111e-07	5.04534	8.21841e-07	3.95288e-08	NA	1.01561	2.76634	3.23369	0.719385	1.01428	NA	1.09913e-07	1.14015	7.7609	0.950412	NA	3.025e-07	7.57886	0.283389	1.28176	NA
	tRNA.His.GTG.1.5	2.37418	1.27656	0.48296	2.53948	1.07952	0.755209	3.87689e-08	0.419429	0.753319	0.971151	0.864038	1.13392	0.908869	0.674168	0.970263	0.691004	1.17863	1.36452	1.08094	0.558945	3.77323e-08	2.48877	2.64854	1.29488	1.02139	2.08431	1.46918	21.0766	0.758644	3.06879	1.22665e-08
	tRNA.Ile.AAT.1.1	2.93672	1.04343	1.11616	0.761366	0.563271	0.96408	2.26462e+08	1.57765	0.620279	0.946078	14.588	1.23568	8.67673	0.986826	2.39493	1.14123	0.772892	0.920598	1.39845	1.33618	NA	3.66143	1.53921	1.10655	0.950707	3.01844e-07	3.03217e-07	2.22949	1.07249	1.63478	1.09267e-07
	tRNA.Ile.AAT.2.1	NA	0.726389	1.05377	0.330387	3.24684	NA	3.87689e-08	8.22686e-07	0.672553	0.350941	1.09111e-07	8.27899e-07	6.14846	NA	6.43472	0.695609	1.2132	1.05132	NA	4.1481	NA	8.25844e-07	0.549992	0.6179	0.805649	NA	6.12389e-06	46.2279	8.2756e-07	NA	NA
	tRNA.Ile.AAT.3.1	1.56095	0.815821	0.783199	0.905339	0.606779	1.76762	1.22824	0.630052	0.713405	0.875513	4.00084	0.842541	1.41748	1.03728	1.87483	0.924953	0.778662	0.708144	1.23996	1.45199	8.70501	0.98343	1.04837	0.780152	0.838478	3.74645e-08	0.76653	2.85213	0.538191	0.621242	0.543828
	tRNA.Ile.AAT.5.3	6.13908	0.856398	1.05325	1.05104	0.821767	0.712561	4.3153e-09	1.37881	0.732104	0.691253	NA	NA	1.42876	0.80719	2.7809	0.751361	0.808395	0.657796	0.803278	1.82102	19.8918	1.56538	1.39333	0.823208	0.853788	1.08579e-07	1.10357e-07	27.3818	1.18653	0.784984	NA
	tRNA.Ile.AAT.6.1	1.11683	1.27049	0.583612	0.435475	0.258199	3.34199e+06	7.33384e+07	1.01936	0.693025	0.945173	5.21527e+08	1.30737	1.52254	1.09667	1.78733	0.997676	0.718584	0.962834	1.06667	1.91932	0.687701	3.82616	0.719792	1.15008	0.853045	7.27583e+08	1.36285	2.44898e+08	1.27269	2.33383	0.918452
	tRNA.Ile.AAT.8.1	2.20409	0.93717	0.563405	0.543602	0.36115	1.40454	3.58993e-09	1.03582	0.96189	0.545118	3.8682e-08	1.24344	2.49131	0.792808	1.60417	0.759579	0.820346	1.0616	0.703094	0.995403	NA	3.3816	0.670762	1.14016	1.24738	3.93842e-08	3.68959	7.10617	0.263635	NA	1.83738
	tRNA.Ile.TAT.3.1	3.01462	0.601498	0.965987	0.574309	0.229993	0.75396	2.32074e+08	0.772623	1.02736	1.18397	2.46465	0.754011	0.988332	1.04354	1.2764	1.04371	0.67627	0.643991	0.491692	1.5393	0.850115	3.31603e+06	0.629211	1.1327	0.76834	1.58263	0.654733	4.87975	0.885928	1.00135	2.87218
	tRNA.iMet.CAT.1.3	1.38782	0.78988	1.13811	0.387496	2.31417	3.01095e-07	NA	0.574577	0.6172	0.360379	8.11663e-07	NA	9.31822	NA	2.32452	1.27049	2.25313	0.54883	NA	NA	NA	3.85539e-08	1.12324	1.09808	0.987927	3.01844e-07	6.12389e-06	1.09907e-07	NA	NA	NA
	tRNA.iMet.CAT.1.4	0.678554	1.20145	1.13742	1.01199	3.27539	0.520656	2.04598	1.06666	0.981349	0.904416	0.369366	1.01531	1.55854	0.769945	1.12138	1.03691	0.673017	0.942797	0.82008	0.917968	5.10447	0.604917	0.765238	1.2071	0.914298	1.08072e-07	8.39452e+07	0.743606	0.659152	0.512401	0.281511
	tRNA.Leu.AAG.2.1	0.691081	1.19696	0.612077	0.889847	1.68631	1.41762	3.78615e-09	1.18875	0.950553	0.676834	6.51066	0.60879	1.52184	1.29182	1.02617	0.807479	0.987109	0.956335	0.997161	0.763843	3.02139e-07	2.34797	0.606326	0.52602	1.2288	3.01844e-07	1.83794	3.38025	1.59208	1.37401	NA
	tRNA.Leu.AAG.2.2	3.62421	0.765671	1.08989	0.877947	0.86787	1.245	NA	0.647019	1.0202	0.514723	NA	NA	15.52	1.21975	0.927207	0.891251	0.582939	1.76972	0.87043	1.09479e-07	NA	7.93736	3.00639e-07	1.17136	0.688298	NA	1.1172	7.09927	0.478946	0.727114	NA
	tRNA.Leu.CAA.2.1	1.79829	0.89903	0.949709	1.16812	1.3451	0.887552	2.09668	0.936787	1.05307	0.631218	NA	NA	4.96695	0.947326	0.770289	0.914294	1.1115	0.650649	0.816668	2.30854	NA	0.715506	0.406846	1.32427	0.953005	1.09554e-07	8.23741e-07	9.39089	0.875632	0.584685	3.90055e-08
	tRNA.Leu.CAA.3.1	2.10735	0.866576	1.09813	0.723635	0.710613	1.8075	1.165	0.735569	1.10284	0.692386	1.58957	1.13757	2.46146	0.94563	1.25202	0.863837	0.895551	0.800212	1.51763	1.18554	1.22593	0.42353	0.774553	0.971578	0.704287	1.22154	1.90948	1.85504	0.740902	0.661541	1.73476
	tRNA.Leu.CAG.2.1	1.80588	0.529126	0.456061	0.0936929	2.78947e-10	3.3545e+06	NA	0.323862	NA	1.16712	4.03096	0.958363	1.44497	1.23722	0.947903	1.05002	0.839184	0.727954	3.09858	1.54989	6.53809	9.2375e+06	0.721932	0.81619	0.305726	2.65446e+08	3.46885	1.24137	0.901567	0.859015	1.86137
	tRNA.Leu.CAG.2.2	NA	NA	1.13193	NA	NA	NA	NA	NA	NA	NA	NA	NA	NA	NA	NA	8.26849e-07	NA	NA	NA	NA	NA	NA	1.09585e-07	NA	8.27223e-07	NA	NA	NA	8.25363e-07	NA	NA
	tRNA.Leu.TAG.3.1	1.07772e-07	2.30832	0.760664	NA	NA	NA	3.87689e-08	9.74601	1.73433	3.61893	NA	3.24775	3.01162e-07	2.08223	1.28113	1.01422	2.2521e-06	5.01212	NA	0.951397	3.02133e-07	3.02177e-07	2.02184	1.51254	1.40288	NA	3.03136e-07	NA	1.09088e-07	NA	NA
	tRNA.Lys.CTT.2.2	1.09573e-07	1.60477	1.05355	1.32096	1.46386	3.02428e-07	NA	0.237458	0.706222	0.93236	5.7176	0.503989	4.25166	NA	2.37024	0.859574	1.02985	0.918477	3.95081e-08	1.09269e-07	3.02819e-07	3.01312e-07	8.08063	0.209024	2.74337	3.01784e-07	3.01373e-07	NA	0.25402	NA	NA
	tRNA.Lys.CTT.2.4	1.34685	0.806994	0.728455	0.840124	3.24713	1.01512	3.29632e-09	0.790631	1.00752	0.673525	1.09598	1.09752	0.984109	0.798869	1.01567	0.87483	1.04561	1.03988	0.989052	1.00814	2.99741e-07	0.298188	1.02398	0.862398	0.761145	1.06221e-08	2.01865	0.874684	0.73906	1.5276	0.967341
	tRNA.Lys.TTT.3.2	NA	0.52869	8.26619e-07	NA	NA	NA	NA	NA	NA	NA	NA	NA	NA	NA	NA	3.06629	NA	NA	NA	NA	NA	NA	NA	NA	NA	NA	NA	NA	NA	NA	NA
	tRNA.Lys.TTT.3.4	NA	8.24887e-07	6.12666e-06	1.6533	NA	NA	NA	0.741701	NA	NA	NA	NA	NA	NA	NA	3.01248e-07	NA	NA	NA	NA	NA	NA	NA	NA	NA	NA	NA	NA	NA	NA	NA
	tRNA.Lys.TTT.5.1	1.81583	0.766493	0.834469	0.862056	1.15352	1.9745	NA	1.22752	4.68186	0.497717	3.25399	NA	3.93203	NA	8.22742e-07	0.892381	0.517591	0.738177	0.751591	1.49278	7.22545	2.63101	1.00132	0.717004	0.727847	NA	3.40107	59.3138	1.13744	2.60333	1.09267e-07
	tRNA.Met.CAT.3.2	0.719382	0.65833	1.17172	0.835808	1.33817e-08	1.38359	3.81972	0.68685	0.697515	0.710414	2.18768	0.430609	1.85437	0.799231	0.308677	0.705341	1.22456	0.760112	0.751591	1.08366e-07	1.09771e-07	0.758274	0.889813	1.1665	2.41676	NA	0.839567	0.318575	1.18923	2.36507	0.556571
	tRNA.Met.CAT.4.2	2.29561	0.876294	1.15754	0.800674	2.59886e+09	0.774235	4.923e+09	1.56759	0.842291	0.865882	1.86526	0.615864	4.55297	0.685006	1.45578	1.02595	0.555263	0.809288	1.2074	0.183699	3.91493e-08	2.33883	1.28961	1.02023	1.03842	3.65563	1.56425	1.9385	1.59853	0.473244	0.191844
	tRNA.Phe.GAA.1.3	2.95781	0.954808	0.40698	0.859986	0.430722	11.0514	NA	0.865734	0.829494	0.292946	3.1054e-08	8.28001e-07	7.49191	1.22431	1.18486	0.776255	0.773365	0.724949	3.70865	12.8812	74.8451	3.00961e-07	0.867903	0.675187	1.62547	NA	3.01571e-07	6.75766	2.98234e-07	NA	NA
	tRNA.Ser.AGA.2.2	NA	NA	2.25271e-06	NA	NA	3.01095e-07	NA	NA	NA	NA	NA	NA	24.2786	NA	NA	NA	NA	NA	NA	NA	NA	NA	NA	NA	4.67013	NA	NA	NA	8.25307e-07	NA	NA
	tRNA.Ser.AGA.2.3	3.27794	0.902535	0.896199	0.630614	0.931867	0.930938	0.388339	1.11042	0.624115	0.772208	NA	0.255659	2.41985	0.867776	1.66202	1.10968	0.652063	0.920981	0.695939	1.25665	NA	2.76459	1.03952	1.0487	0.852067	NA	3.02032e-07	19.4378	0.520746	1.86728	NA
	tRNA.Ser.AGA.4.1	1.26851	0.878938	1.88006	0.951924	NA	2.71983	2.46159e-10	0.828801	1.23721	1.31452	4.07042	2.11282	1.07027	0.747699	0.907921	1.16051	1.06222	0.904794	1.35597	0.860679	0.603015	3.15827e+08	0.767388	0.887371	0.621578	1.85145	1.9021	1.90315	0.709144	NA	0.778307
	tRNA.Ser.CGA.3.1	4.98683	0.855221	0.923455	1.17337	1.10376	0.651572	3.39808e-09	1.00221	1.35397	0.641066	3.97289e-08	1.26305	1.44397	0.748256	0.90046	1.31699	0.434602	0.804241	1.30499	0.910853	3.33011e-08	2.68625	0.812033	1.16967	1.03848	3.86729e-08	2.42295	4.56234	1.3923	1.0241	3.79947e-08
	tRNA.Ser.GCT.2.1	2.96535	1.10835	0.684005	0.865625	0.641326	0.901078	0.359173	0.734308	0.703172	0.803059	8.11663e-07	0.817113	6.78963	1.14848	1.98412	1.82249	0.750064	0.723068	1.46262	1.16539	NA	4.89646	0.771403	1.02694	0.844739	NA	3.01121e-07	15.1396	0.81085	0.960788	NA
	tRNA.Ser.TGA.1.1	NA	0.326879	NA	NA	NA	3.02154e-07	NA	5.63212	NA	NA	NA	NA	NA	NA	NA	NA	NA	NA	NA	NA	NA	NA	NA	NA	3.02026e-07	NA	NA	NA	NA	NA	NA
	tRNA.Ser.TGA.2.1	2.51083	0.860124	1.03944	0.658016	0.376939	1.6132	8.22781e-10	1.04185	0.704261	0.931143	4.00893	1.0403	1.40098	1.04189	2.62025	0.838591	0.790899	0.810536	1.21611	1.18372	NA	2.34497	1.54805	1.05865	0.814944	3.01844e-07	1.94577	3.18013	0.762712	0.778549	3.76372e-08
	tRNA.Thr.AGT.2.1	NA	NA	8.26209e-07	8.2531e-07	NA	NA	NA	NA	NA	NA	NA	NA	NA	NA	NA	NA	2.25069e-06	NA	NA	NA	NA	NA	NA	NA	NA	NA	NA	NA	NA	NA	NA
	tRNA.Trp.CCA.3.2	2.31371	1.26418	0.688059	0.946432	0.675173	NA	1.36354e-08	0.989657	0.720233	0.706706	NA	0.71934	11.416	0.786146	1.46598	0.963898	0.901721	0.917366	0.517524	0.753433	NA	0.470462	0.877192	1.16715	3.04713	NA	3.25031	6.48943	1.09529e-07	0.998665	1.09267e-07
	tRNA.Trp.CCA.5.1	8.15505e+07	0.751843	1.81334	4.1994	0.105393	9.1431e+06	NA	0.793963	0.893777	1.07491	7.68781e+07	0.682372	9.17938e+06	0.207592	0.252895	0.779429	0.470338	1.82194	0.739708	2.59849e+07	8.0372e+07	1.21105e+06	0.849176	0.547288	0.635747	0.66529	7.77282e+07	0.632783	1.29834	1.70138	0.398886
	tRNA.Tyr.GTA.3.1	2.73397	0.833104	0.624033	0.602072	1.3636	1.07613	3.47131	0.939536	0.839336	0.867722	4.45208	1.06826	2.09186	1.22808	1.30107	1.12528	0.912673	0.768609	0.89428	1.23182	11.4406	1.00776	0.794444	1.17293	0.96493	1.24237e-08	2.12722	2.81386	0.739123	1.6741	0.324069
	tRNA.Tyr.GTA.5.4	1.83031	0.937759	1.21975	0.868954	NA	NA	2.7845e-09	3.02516e-07	1.04051	0.549681	NA	3.11803	3.06687	0.687699	1.20434	0.666329	0.739139	0.872953	0.193273	NA	NA	8.27744e-07	0.696381	0.726639	0.724561	1.08579e-07	8.15628	59.3138	1.08364	0.97205	NA
	tRNA.Tyr.GTA.6.1	3.05855	0.936097	0.743545	1.14199	0.105393	0.820481	0.100539	0.854904	1.15918	1.14751	1.03364	1.96225	0.36963	0.778313	0.511901	0.70437	0.884922	1.13016	1.02146	0.938142	0.340807	2.71423e+07	1.11872	0.956096	0.624739	1.23351	0.517454	7.56603e+07	0.891449	2.73226	0.545939
	tRNA.Val.AAC.1.4	1.57821	0.879101	0.35028	0.634656	1.65852	1.72885	1.36354e-08	1.06453	0.610451	1.04218	1.09111e-07	2.41701	0.651632	0.792643	0.828676	1.26645	0.774917	0.912194	1.00075	0.675663	NA	1.09011e-07	2.55562	1.09019	0.800357	NA	1.07944e-07	NA	0.334558	0.856029	NA
	tRNA.Val.AAC.2.1	NA	1.09206e-07	8.17459e-07	1.39959	NA	3.01429e-07	NA	NA	NA	1.50702	NA	NA	NA	3.00891e-07	8.26137e-07	3.01812e-07	32.7357	3.00915e-07	NA	1.09628e-07	NA	8.24672e-07	1.75254	2.11191	0.738035	NA	NA	NA	NA	NA	NA
	tRNA.Val.AAC.4.1	3.64527	0.848785	0.9992	0.99304	0.626499	1.14798	1.00017	0.948197	0.666118	0.971454	14.2742	1.68671	4.06823	0.676128	2.14092	1.10984	0.8824	0.759516	1.4268	1.04429	NA	1.49134	1.23419	1.27992	0.77718	3.88798e-08	3.65164	1.94678	1.71693	2.51671	3.9266e-08
	tRNA.Val.CAC.1.4	3.93207	0.677994	1.26117	0.857147	1.19364	2.64594	1.33209e-08	0.789624	0.625436	0.697997	3.88899e-08	2.32926	12.1399	1.01249	1.56801	0.831601	0.694991	0.949243	1.312	2.82286	3.33011e-08	3.69257	1.11685	1.17115	0.740323	NA	3.04467	1.65472	0.671278	0.622484	NA
	tRNA.Val.CAC.2.1	1.35896	0.767739	0.81804	0.823889	0.338116	1.19479	0.507571	1.32098	0.953111	0.766727	2.4756	0.820974	0.644914	0.648647	1.27537	0.886543	0.753811	0.843859	0.436471	1.10843	1.80881	3.23962e+08	0.842921	1.07364	0.932884	NA	2.25923	18.2318	0.220978	NA	100.476
	tRNA.Val.CAC.4.1	7.00735	0.676234	0.52601	0.957307	0.408697	1.1389	0.387935	0.895025	0.842228	0.91482	2.71059	0.595622	1.37208	0.799155	1.16963	0.708778	0.92491	0.955007	1.06879	1.14912	1.30335e-08	9.35397e+06	1.177	1.00288	0.780162	3.69315e-08	2.55706	8.58666e+07	1.49926	1.55018	0.346683
	tRNA.Val.CAC.6.1	4.05444	0.864175	1.00141	0.535808	0.418298	0.537746	0.657996	0.725988	0.793738	1.15512	0.918247	1.20994	1.11394	2.28498	1.31579	1.09234	1.08149	0.871791	0.777986	1.20974	9.30064	3.31422e+06	1.18699	1.17993	0.699757	2.51836	8.3235e+07	3.71176	1.06493	455223	0.84918
	tRNA.Val.TAC.1.1	1.20702	0.9981	NA	11.6643	NA	2.24892e-06	NA	1.05048e-07	0.553498	NA	NA	NA	NA	NA	1.46557	8.25999e-07	8.27219e-07	2.51131	NA	NA	NA	NA	NA	1.25967	0.81967	NA	NA	NA	0.695811	0.662964	NA
	tRNA.Val.TAC.2.1	1.22992	0.940051	NA	7.24998	NA	222.187	NA	0.683342	NA	NA	NA	NA	NA	1.60065	1.9247	3.55333	8.2711e-07	6.77317	NA	NA	NA	NA	NA	1.25967	0.988392	NA	NA	NA	0.539581	0.662964	NA
	tRNA.Val.TAC.4.1	2.77913	0.825592	1.16927	0.858805	0.483527	1.18409	0.507571	0.948488	0.840983	0.938764	1.0883e-07	1.53501	2.45024	0.933903	1.7023	1.28036	0.905111	0.686421	0.956749	1.38871	NA	1.96358	1.05112	1.19201	0.679301	3.88798e-08	1.31807e-08	4.79527	0.632772	0.758011	0.692135
